# Supplementary material for: IGNITE Status Epilepticus Survey: A Nationwide Interrogation about the Current Management of Status Epilepticus in Germany
Source: J Clin Med. 2022 Feb 22;11(5):1171. doi: 10.3390/jcm11051171 (PMC8910893; doi:10.3390/jcm11051171)
Supplement: Supplementary file 1 [file jcm-11-01171-s001.zip]

Archive with 1 entries (1 files):
- jcm-1599915-supplementary.pdf
